# Supplementary material for: Disclosing the double mutualist role of birds on Galápagos
Source: Sci Rep. 2018 Jan 8;8:57. doi: 10.1038/s41598-017-17592-8 (PMC5758524; doi:10.1038/s41598-017-17592-8)
Supplement: Supplementary file 2 — Supplementary Tables S1–5 [file 41598_2017_17592_MOESM2_ESM.xlsx]

## Sheet: Supplementary Table S1
Supplementary Table S1. J. M. Olesen, C. F. Damgaard, F. Fuster, R. H. Heleno, M. Nogales, B. Rumeu, K. Trøjelsgaard, P. Vargas & A. Traveset.
Disclosing the double mutualist role of birds on Galápagos.
Results from analysis of interdependency of pollination and dispersal (see main text of paper for details), Galápagos.
		Grey area, including double mutualism submatrix (Fig. 1)	Double mutualism submatrix (Fig. 1)
1	Observed number of double mutualisms	25	25
2	Average expected number of double mutualisms based on 50,000 randomizations done in R	20.85	19.98
3	Standard deviation of the average in row 2	3.18	2.53
4	Upper 95% confidence limit of distribution of numbers of double mutualisms from the 50,000 randomizations	27.09	24.94
5	Number of times, the number of double mutualisms in the 50,000 runs exceeded the observed 25	6266	1776
6	Probability ( figure in row 5 divided by 50,000)	0.125	0.036
		From Fig. 1

## Sheet: Supplementary Table S2
Supplementary Table S2. J. M. Olesen, C. F. Damgaard, F. Fuster, R. H. Heleno, M. Nogales, , B. Rumeu, K. Trøjelsgaard, P.
Vargas & A. Traveset. Disclosing the double mutualist role of birds on Galápagos.
Variation among trophic bird groups in their preference for floral rewards and fruit/seeds, Galápagos. Cell figures are
species numbers.
	No. species consuming
Trophic group	Only fruit/seeds	Only floral rewards	Both kinds of rewards	Total no. species
Arthropod-eater species	0	0	4	4
Herbivore species	1	0	2	2
Omnivore species	0	2	11	14
Carnivore species	1	0	0	1
Total no. species	2	2	17	21

## Sheet: Supplementary Table S3
Supplementary Table S3. J. M. Olesen, C. F. Damgaard, F. Fuster, R. H. Heleno, M. Nogales, B. Rumeu, K.
Trøjelsgaard, P. Vargas & A. Traveset. Disclosing the double mutualist role of birds on Galápagos.
Number and percentage of species and links of the total plant-bird mutualism matrix, New Zealand. p: pollination link, s: seed-dispersal link, ps: double mutualism.
New Zealand (numbers)	31 bird species
95 plant species	3 pollinators	10 double mutualistic birds	8 pollinators-dispersers	10 dispersers
37 pollinated plants	4 p	99 p	10 p	0 s
17 double mutualistic plants	2 p	39 ps	5 p	16 s
		16 p	27 s
		32 s
10 pollinated-dispersed plants	0 p	13 p	2 s	6 s
		24 s
31 dispersed plants		75 s	13 s	17 s
New Zealand (pct.)	31 bird species
95 plant species	9.67742	32.2581	25.8065	32.2581
38.9474	1	24.75	2.5	0
17.8947	0.5	9.75	1.25	4
		4	6.75
		8
10.5263	0	3.25	0.5	1.5
		6
32.6316		18.75	3.25	4.25
	New Zealand
Link type	Number	Pct.
Pollination links (all p's)	149	37.25
Dispersal links (all s's)	212	0.53
Double mutualisms* (all ps's)	39	9.75
	400	100
*, each double mutualism is counted as one interaction.
10 birds and 17 plants were double mutualists in New Zealand.
The dominant double mutualists in New Zealand were Zosterops lateralis (Silvereye) and
Anthornis melanura (New Zealand Bellbird) with 11 double mutualisms each.
The New Zealand data were extracted from:
Anderson, S. H. The relative importance of birds and insects as pollinators of the New Zealand flora. NZ J. Ecol. 27, 83-94 (2003).
Castro, I. & Robertson, A. W. Honeyeaters and the New Zealand forest flora: The utilisation and profitability of small flowers. NZ J. Ecol. 21, 169-179 (1999).
Godley, E. J. Flower biology in New Zealand. NZ J. Bot. 17, 441-466 (1979).
Heenan, P. B. The pollination system and stigmatic cuticle of Clianthus puniceus (Fabaceae). NZ J. Bot. 36, 311-314 (1998).
Kelly, D., Ladley, J. J., Robertson, A. W. & Norton, D. A. In Genetics, demography and viability of fragmented populations 241-252 (Cambridge University Press, Cambridge 2000).
Kelly, D., Robertson, A. W., Ladley, J .J., Anderson, S. H. & McKenzie, R. J. In Ecological studies 186 227-245 (Springer, Berlin 2006).
Ladley, J. J. & Kelly, D. Explosive New Zealand mistletoe. Nature 378, 766 (1995).
Ladley, J. J., Kelly, D. & Robertson, A. W. Explosive flowering, nectar production, breeding systems, and pollinators of New Zealand mistletoes (Loranthaceae). NZ J. Bot. 35, 345-360 (1997).
Murphy, D. J. & Kelly, D. Scarce or distracted? Bellbird (Anthornis melanura) foraging and diet in an area of inadequate mistletoe pollination. NZ J. Ecol. 25, 69-81 (2001).
Newstrom, L. & Robertson, A. W. Progress in understanding pollination systems in New Zealand. NZ J. Bot. 43, 1-59 (2005).
O'Donnell, C. F. J. & Dilks, P. J. Foods and foraging of forest bird in temperate rainforest, South Westland, New Zealand. NZ J. Ecol. 18, 87-107 (1994).
O'Donnell, C. F. J., Reardon, J. T. & Hoare, J. M. Nectar feeding by rock wren (Xenicus gilviventris). Notornis 58, 46-47 (2011).
Pattemore, D. E. & Wilcove, D. S. Invasive rats and recent colonist birds partially compensate for the loss of endemic New Zealand pollinators. Proc. Royal Soc. B. 279, 1597-1605 (2012).
Robertson, A. W. et al. Assessing pollination and fruit dispersal in Fuchsia excorticata (Onagraceae). NZ J. Bot. 4, 299-314 (2008).
Schmidt-Adam, G., Young, A. G. & Murray, B. G. Low outcrossing rates and shift in pollinators in New Zealand Pohutukawa (Metrosideros excelsa; Myrtaceae). Amer. J. Bot. 87, 1265-1271 (2000).
Thorogood, R., Henry, T. & Fordham, S. North Island kokako (Callaeas cinerea wilsoni) feeds on flax (Phormium tenax) nectar on Tiritiri Matangi Island, Hauraki Gulf, New Zealand. Notornis 54, 52-54 (2007).

## Sheet: Supplementary Table S4
Supplementary Table S4. J. M. Olesen, C. F. Damgaard, F. Fuster, R. H. Heleno, M. Nogales, B. Rumeu, K. Trøjelsgaard, P. Vargas & A. Traveset. Disclosing the double mutualist role of birds on Galápagos.
Information about abundance extracted from ringing of birds and collection of pollen and faecal samples, Galápagos.
			Ringing data		Pollen analysis							Seed analysis
Bird species	Family	English name	A. Absolute abundance of ringed birds	B. Relative abundance (pct., 100A/Total)	C. No. pollen bird individuals	D. No. non-pollen bird individuals	E. Absolute abundance (C+D)	F. Relative abundance (pct., 100E/Total)	G. Pollen birds (pct., 100C/E)	H. No. recaptures	I. Recaptures (pct., 100H/E)	J. No. seed bird individuals (viable seeds) or no. droppings	K. No. seed bird consumers (dead seeds)	L. No. birds without seeds	M. Total abundance (J+K+L)	N. Seed birds (viable seeds) (pct., 100J/M)	O. No. recaptures	P. Recaptures (pct., 100O/M)	Double mutualist ('1')
Bubulcus ibis	Threskiornithidae	African Sacred Ibis	1	0.0406009	0	1	1	0.10101	0	0	0	1	0	0	1	100	0	0	0
Camarhynchus psittacula	Thraupidae	Large Tree-finch	12	0.487211	5	2	7	0.707071	71.4286	0	0	4	0	8	12	33.3333	0	0	0
Certhidea fusca	Thraupidae	Grey Warbler-finch	67	2.72026	22	13	35	3.53535	62.8571	1	2.85714	3	1	59	63	4.7619	4	6.34921	0
Certhidea olivacea	Thraupidae	Green Warbler-finch	25	1.01502	2	6	8	0.808081	25	0	0	3	0	19	22	13.6364	3	13.6364	0
Coccyzus melacoryphus	Cuculidae	Dark-billed Cuckoo	4	0.162404	1	0	1	0.10101	100	0	0	0	0	4	4	0	0	0	0
Crotophaga ani	Cuculidae	Smooth-billed Ani	12	0.487211	0	2	2	0.20202	0	0	0	5	1	5	11	45.4545	0	0	0
Setophaga petechia	Parulidae	Yellow Warbler	444	18.0268	74	25	99	10	74.7475	3	3.0303	86	19	307	412	20.8738	42	10.1942	0
Platyspiza crassirostris	Thraupidae	Vegetarian Finch	59	2.39545	14	5	19	1.91919	73.6842	1	5.26316	7	2	46	55	12.7273	5	9.09091	0
Zenaida galapagoensis	Columbidae	Galápagos Dove	48	1.94884	11	6	17	1.71717	64.7059	0	0	15	11	14	40	37.5	0	0	0
Average			74.6667	3.03153	14.3333	6.66667	21	2.12121	68.254	0.555556	2.6455	13.7778	3.77778	51.3333	68.8889	29.8097	6	4.36341
Camarhynchus pallidus	Thraupidae	Woodpecker Finch	49	1.98944	19	8	27	2.72727	70.3704	1	3.7037	8	3	35	46	17.3913	0	0	1
Camarhynchus parvulus	Thraupidae	Small Tree-finch	181	7.34876	55	9	64	6.46465	85.9375	2	3.125	20	12	141	173	11.5607	9	5.20231	1
Geospiza difficilis	Thraupidae	Sharp-beaked Finch	–	–	3	0	3	0.30303	100	0	0	0	0	4	4	0	0	0	1
Geospiza fortis	Thraupidae	Medium Ground-finch	342	13.8855	144	44	188	18.9899	76.5957	4	2.12766	16	25	291	332	4.81928	10	3.01205	1
Geospiza fuliginosa	Thraupidae	Small Ground-finch	785	31.8717	213	53	266	26.8687	80.0752	8	3.00752	193	125	458	776	24.8711	22	2.83505	1
Geospiza magnirostris	Thraupidae	Large Ground-finch	81	3.28867	37	9	46	4.64646	80.4348	3	6.52174	8	5	63	76	10.5263	4	5.26316	1
Geospiza scandens	Thraupidae	Common Cactus-finch	65	2.63906	25	2	27	2.72727	92.5926	2	7.40741	2	2	55	59	3.38983	7	11.8644	1
Nesomimus melanotis	Mimidae	San Cristóbal Mockingbird	24	0.974421	8	5	13	1.31313	61.5385	2	15.3846	19	0	1	20	95	8	40	1
Nesomimus parvulus	Mimidae	Galapágos Mockingbird	73	2.96387	26	14	40	4.0404	65	6	15	42	1	20	63	66.6667	24	38.0952	1
Myiarchus magnirostris	Tyrannidae	Galapágos Flycatcher	191	7.75477	96	31	127	12.8283	75.5906	18	14.1732	46	2	131	179	25.6983	44	24.581	1
Average			199	8.07958	62.6	17.5	80.1	8.09091	78.1523	4.6	5.74282	35.4	17.5	119.9	172.8	25.9924	12.8	13.0853
Total			2463	100	755	235	990	100		51	5.15152	478	209	1661	2348		182	7.75128
No individuals of Geospiza conirostris were ringed.
From:
Handbook of the Birds of the World - Alive (online version)
Traveset, A. et al. Bird-flower visitation networks in the Galápagos unveil a widespread interaction release. Nature Comm. 6, 6376, doi: 10.1038/ncomms7376 (2015).
This study, and unpublished data.

## Sheet: Supplementary Table S5
Supplementary Table S5. J. M. Olesen, C. F. Damgaard, F. Fuster, R. H. Heleno, M. Nogales, B. Rumeu, K. Trøjelsgaard, P. Vargas & A. Traveset. Disclosing the double mutualist role of birds on Galápagos.
Comparison between double and single mutualists or mutualisms of quantitative properties.
	Double mutualists/mutualisms			Single mutualists/mutualisms		Property of
	Mean	SD	P	Mean	SD
Plant-seed disperser matrix
Mean no. seeds/dropping	8.34	15.35	ns	8.76	21.91	Link	Mean number of seeds of plant species i in a dropping from bird j. A dropping is a set of interactions between a bird individual and a number of plant species.
Mean d(ji)	0.379	0.379	ns	0.394	0.393	Link	For each pair of bird-plant (j,i), we calculated the dependence d(ji) of bird species j on plant species i, i.e. d(ji)/sum(d((j,n)) for all plant species 1,…, n.
Mean d(ij)	0.11	0.151	ns	0.492	1.655	Link	For each pair of bird-plant (j,i), we calculated the dependence d(ij) of plant species i on bird species j, i.e. d(ij)/sum(d(i,m)) for all bird species 1,…, m.
Mean AS	0.618	0.401	ns	0.719	0.278	Link	Index of asymmetry AS(i,j) = abs(d(ij) - d(ji))/max(d(ji),d(ij)), given the relative dissimilarity between two mutual dependences d(ij) and d(ji).
Mean bird strength	3.11	2.16	*	1.25	0.99	Species	Species strength of bird j is the sum of dependences of the plants d(j,n) relying on j. It is a quantitative extension of linkage level.
Mean plant strength	3.8	8.46	*	0.55	1.12	Species	Species strength of plant i is the sum of dependences of the birds d(m,i) relying on i. It is a quantitative extension of linkage level.
							Strength measures the importance of a bird species j seen from the perspective of the set of plant species with which it interacts.
Plant-pollinator matrix
Mean pollen load size	0.175	0.455	ns	0.182	0.727	Link	Mean number of pollen of plant species i within a standardized microscopic slide area of a pollen sample from bird species j.
Mean d(ji)	0.0405	0.0869	ns	0.0463	0.1274	Link
Mean d(ij)	0.249	0.322	ns	0.214	0.301	Link
Mean AS	0.841	0.193	ns	0.83	0.247	Link
Mean bird strength	36.135	45.458	*	3.79	4.063	Species	For further details, see
Mean plant strength	2.693	5.704	*	0.75	3.206	Species	Bascompte, J., Jordano, P. & Olesen, J. M. 2006. Asymmetric coevolutionary networks facilitate biodiversity maintenance. Science 312: 431-433.
Example
How to calculate the parameter values? - see Bascompte et al. (2006)
Quantitative matrix	Animal species (j)
Plant species (i)	1	2	3	Total
A	4	1	2	7
B	3	2		5
C	2			2
D	3			3
E	1			1
Total	13	3	2
Plants' dependence on animals
d(ij)	Animal species (j)
Plant species (i)	1	2	3
A	0.571429	0.142857	0.285714	1	Mean d(ij)	0.625
B	0.6	0.4		1
C	1			1
D	1			1
E	1			1
				Values used to calculated the mean are red and in bold.
Animals dependence on plants
d(ji)	Animal species (j)
Plant species (i)	1	2	3
A	0.307692	0.33	1		Mean d(ji)	0.375
B	0.230769	0.67
C	0.153846
D	0.230769
E	0.0769231
	1	1	1	Values used to calculated the mean are red and in bold.
Asymmetry
AS = abs(d(ij) - d(ji))/max(d(ij), d(ji))
	Animal species (j)
Plant species (i)	1	2	3
A	0.461538	0.5671	0.714286		Mean AS	0.662469
B	0.615385	0.402985
C	0.846154
D	0.769231
E	0.923077
				Values used to calculated the mean are red and in bold.
Animal strength
	Animal species (j)
Plant species (i)	1	2	3
A	0.571429	0.142857	0.285714	1	Mean strength	1.66667
B	0.6	0.4		1
C	1			1
D	1			1
E	1			1
Animal strength	4.17143	0.542857	0.285714
				Values used to calculated the mean are red and in bold.
Plant strength
	Animal species (j)
Plant species (i)	1	2	3	Plant strength
A	0.307692	0.33	1	1.63769	Mean strength	0.6
B	0.230769	0.67		0.900769
C	0.153846			0.153846
D	0.230769			0.230769
E	0.0769231			0.0769231
	1	1	1
				Values used to calculated the mean are red and in bold.
