# Supplementary material for: Disclosing the double mutualist role of birds on Galápagos
Source: Sci Rep. 2018 Jan 8;8:57. doi: 10.1038/s41598-017-17592-8 (PMC5758524; doi:10.1038/s41598-017-17592-8)
Supplement: Supplementary file 3 — Supplementary Datasets S1-3 [file 41598_2017_17592_MOESM3_ESM.xlsx]

## Sheet: Supplementary Dataset S1
Supplementary Dataset S1. J. M. Olesen, C. F. Damgaard, F. Fuster, R. H. Heleno, M. Nogales, B. Rumeu, K. Trøjelsgaard, P. Vargas & A. Traveset. Disclosing the double mutualist role of birds on Galápagos.
Total plant-bird mutualism matrix organized according to link type (pollination and/or dispersal). Black-coloured species: pollinators/pollinated plants; orange: double mutualists; red: pollinators-dispersers/
pollinated-dispersed plants; blue: dispersers/dispersed plants. E: endemic, I: introduced, N: native. p: pollination link, s: seed dispersal link, ps: double mutualism. Abbreviations of double mutualists refer to
Fig. 2. L: linkage level, i.e. total number of links of a species to other species.
				Bird species
			No.	109	110	111	112	113	114	115	116	117	118	119	120	121	122	123	124	125	126	127	128	129
			Status	E	E	E	E	E	E	E	E	E	E	E	E	N	E	E	E	E	E	N	I	I		Number of
		Plant-bird mutualism matrix, Galápagos		Geospiza difficilis	Nesomimus macdonaldii	Geospiza fuliginosa	Geospiza fortis	Myiarchus magnirostris	Camarhynchus parvulus	Nesomimus parvulus	Geospiza magnirostris	Geospiza scandens	Nesomimus melanotis	Camarhynchus pallidus	Geospiza conirostris	Setophaga petechia	Platyspiza crassirostris	Certhidea fusca	Zenaida galapagoensis	Camarhynchus psittacula	Certhidea olivacea	Coccyzus melacoryphus	Crotophaga ani	Bubulcus ibis		p	s	ps	L
No.	Status	Plant species				fu	fo	My	pr	pa	Gm	Gs	Mn	pl	Gc
1	E	Opuntia galapageia		p		p	p	p	p	p	p	p				p	p		p	p						12	0	0	12
2	I	Impatiens balsamina				p	p	p	p	p	p	p	p	p		p	p	p								12	0	0	12
3	N	Galactia striata				p	p	p	p		p	p	p	p		p	p	p				p				12	0	0	12
4	N	Nolana galapagensis				p	p	p	p		p	p		p		p	p				p	p				11	0	0	11
5	E	Croton scouleri		p		p	p	p	p	p	p	p				p			p	p						11	0	0	11
6	N	Chamaesyce recurva				p	p	p	p		p			p		p	p	p				p				10	0	0	10
7	N	Rhynchosia minima				p	p	p	p	p	p					p	p	p			p					10	0	0	10
8	N	Alternanthera echinocephala				p	p	p	p	p	p					p	p									8	0	0	8
9	E	Pernettya howellii				p	p	p	p	p	p					p	p									8	0	0	8
10	I	Polyscias guilfoylei				p	p	p	p				p	p		p		p								8	0	0	8
11	I	Syzygium jambos				p	p	p	p		p			p		p		p								8	0	0	8
12	N	Passiflora colinvauxii				p	p	p	p	p						p	p									7	0	0	7
13	N	Plumbago zeylanica				p	p	p	p				p				p	p								7	0	0	7
14	N	Hippomane mancinella				p	p	p	p		p					p	p									7	0	0	7
15	I	Ceiba pentandra				p		p	p				p			p		p								6	0	0	6
16	N	Eragrostis ciliaris				p	p	p			p					p	p									6	0	0	6
17	E	Acacia rorudiana				p	p	p	p		p	p														6	0	0	6
18	E	Scalesia affinis				p	p	p	p							p		p								6	0	0	6
19	E	Galvezia leucantha				p	p	p			p					p										5	0	0	5
20	N	Jasminocereus thouarsii				p	p	p		p						p										5	0	0	5
21	E	Opuntia megasperma			p	p	p		p					p												5	0	0	5
22	E	Psidium galapageium				p	p	p	p									p								5	0	0	5
23	E	Alternanthera filifolia				p				p		p					p									4	0	0	4
24	N	Chamaesyce punctulata				p	p			p	p															4	0	0	4
25	I	Cleome viscosa				p	p		p		p															4	0	0	4
26	E	Linum cratericola					p	p	p			p														4	0	0	4
27	N	Mollugo flavescens				p	p	p		p																4	0	0	4
28	N	Rorippa nana				p	p		p							p										4	0	0	4
29	N	Waltheria ovata				p		p	p	p																4	0	0	4
30	N	Calandrinia galapagosa				p	p	p																		3	0	0	3
31	N	Gossypium darwinii				p	p									p										3	0	0	3
32	I	Sarcostemma angustissimum				p		p								p										3	0	0	3
33	E	Scalesia incisa				p		p								p										3	0	0	3
34	I	Casuarina equisetifolia					p	p																		2	0	0	2
35	I	Luffa cylindrica				p		p																		2	0	0	2
36	N	Senna septemtrionalis				p										p										2	0	0	2
37	I	Amaranthus viridis														p										1	0	0	1
38	I	Tamarindus indicus				p																				1	0	0	1
39	I	Aristolochia odoratissima															p									1	0	0	1
40	N	Bastardia viscosa				p																				1	0	0	1
41	I	Brassica oleracea						p																		1	0	0	1
42	I	Carica heilbornii							p																	1	0	0	1
43	I	Cassia grandis								p																1	0	0	1
44	N	Cressa truxillensis				p																				1	0	0	1
45	I	Dalechampia scandens					p																			1	0	0	1
46	I	Dianthus caryophyllus				p																				1	0	0	1
47	N	Evolvulus convolvuloides				p																				1	0	0	1
48	N	Heliotropium angiospermum					p																			1	0	0	1
49	N	Hippobroma longiflora						p																		1	0	0	1
50	I	Hylocereus polyrhizus				p																				1	0	0	1
51	I	Hypericum thesiifolium							p																	1	0	0	1
52	E	Iochroma ellipticum				p																				1	0	0	1
53	N	Passiflora ligularis				p																				1	0	0	1
54	N	Pectis linifolia					p																			1	0	0	1
55	I	Pectis subsquarrosa						p																		1	0	0	1
56	I	Tiquilia darwinii							p																	1	0	0	1
57	E	Ipomoea linearifolia					p																			1	0	0	1
58	N	Blainvillea dichotoma									p															1	0	0	1
59	N	Clerodendrum molle				p																				1	0	0	1
60	N	Physalis pubescens														p										1	0	0	1
61	I	Prosopis juliflora				p																				1	0	0	1
62	I	Psidium guajava	Ps			p	p	p	p	p	p	p	ps	p		p	p	p			p	p				13	0	1	14
63	N	Bursera graveolens	Bu	p		p	ps	ps	p	ps	ps	p		s	p	p	p		p	p						9	1	4	14
64	N	Maytenus octogona	Ma	p		ps	p	p	p	p	p	p	s			p	p		p	p						11	1	1	13
65	E	Miconia robinsoniana	Mi			ps	s	s	s				s	s		s	s	s		s	s		s			0	11	1	12
66	E	Opuntia echios	Oe			ps	ps	p	p	ps	p	ps				p	p		s							5	1	4	10
67	I	Rubus niveus	Ru			ps	ps	ps	ps		s		ps	ps		p		p					s			2	2	6	10
68	N	Tournefortia psilostachya	Ts			s	ps	s		s			s			s	s					s	s			0	8	1	9
69	E	Opuntia helleri	Oh			p	p	p	p			p		p	ps	p										7	0	1	8
70	N	Mentzelia aspera	Me			ps	p	p	p		ps	p		p		p										6	0	2	8
71	E	Chamaesyce amplexiaculis	Ch			p	ps	p			p					p			p	p						6	0	1	7
72	E	Tournefortia pubescens	Tp			p	p	ps		s			s			p							s			3	3	1	7
73	E	Lantana peduncularis	La			p		p	p	ps								p								4	0	1	5
74	I	Sesuvium portulacastrum	Se			ps	p	p																		2	0	1	3
75	N	Passiflora suberosa				p	p	p	p	p	p	p				p	p		p	p			s			11	1	0	12
76	E	Cardiospermum galapageium				p	p		p	s		p				p		p			p					7	1	0	8
77	E	Cordia leucophlyctis				p	p			s		p				p	p		s							5	2	0	7
78	I	Passiflora foetida				p	p		p				s				p									4	1	0	5
79	N	Cryptocarpus pyriformis					p	p			s					p										3	1	0	4
80	N	Chiococca alba					p			s			s			p										2	2	0	4
81	N	Vallesia glabra				p		s					s													1	2	0	3
82	I	Solanum lycopersicum				s	s		s	s							s			s						0	6	0	6
83	I	Paspalum conjugatum				s			s							s		s					s			0	5	0	5
84	N	Polygonum opelousanum				s	s				s	s							s							0	5	0	5
85	E	Scutia spicata				s		s		s		s	s													0	5	0	5
86	I	Solanum americanum				s	s	s	s														s			0	5	0	5
87	I	Talinum paniculatum				s	s				s					s				s						0	5	0	5
88	I	Portulaca oleracea				s	s						s						s							0	4	0	4
89	N	Zanthoxylum fagara						s		s			s										s			0	4	0	4
90	N	Desmodium procumbens				s	s				s															0	3	0	3
91	N	Kyllinga brevifolia				s	s		s																	0	3	0	3
92	I	Lantana camara						s					s										s			0	3	0	3
93	I	Momordica charantia					s	s		s																0	3	0	3
94	I	Adenostemma platyphyllum				s								s												0	2	0	2
95	N	Cordia lutea								s	s															0	2	0	2
96	N	Eriochloa pacifica				s																		s		0	2	0	2
97	N	Fimbristylis dichotoma				s										s										0	2	0	2
98	E	Castela galapageia								s																0	1	0	1
99	N	Laportea aestuans						s																		0	1	0	1
100	N	Ludwigia leptocarpa				s																				0	1	0	1
101	N	Merremia aegyptica																	s							0	1	0	1
102	I	Pennisetum purpureum														s										0	1	0	1
103	N	Capraria biflora				s																				0	1	0	1
104	E	Scalesia pedunculata																			s					0	1	0	1
105	N	Sida spinosa				s																				0	1	0	1
106	I	Tephrosia cinerea							s																	0	1	0	1
107	E	Tournefortia rufo-sericea								s																0	1	0	1
108	I	Capsicum frutescens																					s			0	1	0	1
																										347	107	25	479
Number of		p		4	1	55	45	42	36	16	22	16	5	10	1	39	21	14	6	6	4	4	0	0	347
		s		0	0	16	9	9	6	12	6	2	11	3	0	6	3	2	5	3	2	1	10	1	107
		ps		0	0	6	5	3	1	3	2	1	2	1	1	0	0	0	0	0	0	0	0	0	25
		L		4	1	77	59	54	43	31	30	19	18	14	2	45	24	16	11	9	6	5	10	1	479
				4	1	61	50	45	37	19	24	17	7	11	1	39	21	14	6	6	4	4	4	4

## Sheet: Supplementary Dataset S2
Supplementary Dataset S2. J. M. Olesen, C. F. Damgaard, F. Fuster, R. H. Heleno, M. Nogales, B. Rumeu, K. Trøjelsgaard, P. Vargas & A. Traveset. Disclosing the double mutualist role of birds on Galápagos.
Diet, body size, and geographic distribution of Galápagos of birds involved in mutualisms with plants.
In 'Origin' column: E: endemic, I: introduced, N: native.
In 'Double mutualist' column: 2: double mutualist, 1: pollinator and disperser but not observed on the same plant species, 0: only single mutualist.
In island columns: 1: presence of species. Empty cells: no records.
Species	Family	English name	Origin	Major food (Literature)	Minor food (Literature)	Buds/Leaves (Literature)	Floral rewards (Literature)	Fruit/seeds (Literature)	Floral rewards in our study	Fruit/seeds in our study	Trophic classification	Double mutualist	Body length (male) cm	Body weight male (g)	Fernandina	Pinta	San Cristóbal	Santa Cruz (incl. Baltra)	Santiago	Isabela	Rábida	Pinzón	Darwin	Genovesa	Santa Fe	Floreana	Española	Marchena	Wolf	No. islands on which the species is present
Camarhynchus pallidus	Thraupidae	Woodpecker Finch	E	arthropods			nectar		nectar/pollen	fruit/seeds	arthropod-eater	2	15	20-31	1		1	1	1	1	1	1				1				8
Camarhynchus parvulus	Thraupidae	Small Tree-finch	E	arthropods	plants	buds	nectar1	fruit/seeds	nectar/pollen	fruit/seeds	omnivore	2	11	16	1	1	1	1	1	1	1	1			1	1				10
Camarhynchus psittacula	Thraupidae	Large Tree-finch	E	arthropods	plants		nectar	fruit/seeds	nectar/pollen	fruit/seeds	omnivore	1	13	15-21	1	1		1	1	1	1				1	1		1		9
Certhidea fusca	Thraupidae	Grey Warbler-finch	E	arthropods			nectar		nectar/pollen	fruit/seeds	arthropod-eater	1	10	8		1	1						1	1	1	1	1			7
Certhidea olivacea	Thraupidae	Green Warbler-finch	E	arthropods			nectar		nectar/pollen	fruit/seeds	arthropod-eater	1	10	8-12	1			1	1	1	1	1								6
Coccyzus melacoryphus	Cuculidae	Dark-billed Cuckoo	E	arthropods			nectar		nectar/pollen	fruit/seeds	arthropod-eater	1	27	50	1		1	1	1	1					1	1				7
Crotophaga ani	Cuculidae	Smooth-billed Ani	I	arthropods	plants			fruit/seeds		fruit/seeds	omnivore	0	35	76-222	1	1	1	1	1	1		1		1		1		1		10
Geospiza conirostris	Thraupidae	Large Cactus-finch	E	plants	arthropods		nectar	fruit/seeds	nectar/pollen	fruit/seeds	omnivore	2	13-15	28									1	1			1		1	4
Geospiza difficilis	Thraupidae	Sharp-beaked Ground-finch	E	plants	arthropods	leaves	nectar	fruit/seeds	nectar/pollen		omnivore	0	11-12	12-20	1	1		1	1	1			1	1					1	8
Geospiza fortis	Thraupidae	Medium Ground-finch	E	plants	arthropods		nectar	fruit/seeds	nectar/pollen	fruit/seeds	omnivore	2	11-12	18-32	1	1	1	1	1	1	1	1			1	1		1		11
Geospiza fuliginosa	Thraupidae	Small Ground-finch	E	plants	arthropods	buds	nectar	fruit/seeds	nectar/pollen	fruit/seeds	omnivore	2	10-15	12-17	1	1	1	1	1	1	1	1			1	1	1	1		12
Geospiza magnirostris	Thraupidae	Large Ground-finch	E	plants	arthropods		nectar	fruit/seeds	nectar/pollen	fruit/seeds	omnivore	2	15-16	27-39	1	1		1	1	1	1	1		1	1			1		10
Geospiza scandens	Thraupidae	Common Cactus-finch	E	plants	arthropods		nectar	fruit/seeds	nectar/pollen	fruit/seeds	omnivore	2	12-14	20-24		1		1	1	1	1	1			1	1		1		9
Myiarchus magnirostris	Tyrannidae	Galapágos Flycatcher	E	arthropods	plants		nectar		nectar/pollen	fruit/seeds	omnivore	2	15-16	?	1	1	1	1	1	1	1	1		1	1	1	1	1		13
Nesomimus macdonaldi	Mimidae	Española Mockingbird	E	arthropods	plants		nectar	fruit/seeds	nectar/pollen		omnivore	0	27-28	65-76													1			1
Nesomimus melanotis	Mimidae	San Cristóbal Mockingbird	E	arthropods	plants		nectar	fruit/seeds	nectar/pollen	fruit/seeds	omnivore	2	25-26	48-53			1			1										2
Nesomimus parvulus	Mimidae	Galapágos Mockingbird	E	arthropods	plants		nectar	fruit/seeds	nectar/pollen	fruit/seeds	omnivore	2	25-26	51-56			1			1										2
Platyspiza crassirostris	Thraupidae	Vegetarian Finch	E	plants		buds/leaves	nectar	fruit/seeds	nectar/pollen	fruit/seeds	herbivore	1	16	29-40	1	1	1	1	1	1	1	1				1		1		10
Setophaga petechia	Parulidae	Yellow Warbler	N	arthropods	plants		nectar	fruit/seeds	nectar/pollen	fruit/seeds	omnivore	1	13	7-16	1	1	1	1	1	1	1	1	1	1	1	1	1	1	1	15
Bubulcus ibis	Threskiornithidae	African Sacred Ibis	I	animals	plants			fruit/seeds		fruit/seeds	carnivore	0	65-89	1530			1	1		1						1				4
Zenaida galapagoensis	Columbidae	Galápagos Dove	E	plants	arthropods		nectar	fruit/seeds	nectar/pollen	fruit/seeds	herbivore	1	18-23	67-92	1	1	1	1	1	1	1	1	1	1	1	1	1	1	1	15
From:
Handbook of the Birds of the World - Alive (online version)
Grant, P. R. & Grant, B. R. Evolutionary dynamics of a natural population (University of Chicago Press, Chicago 1989).
Traveset, A. et al. Bird-flower visitation networks in the Galápagos unveil a widespread interaction release. Nature Comm. 6, 6376, doi: 10.1038/ncomms7376 (2015).
This study, and unpublished data.

## Sheet: Supplementary Dataset S3
Supplementary Dataset S3. J. M. Olesen, C. F. Damgaard, F. Fuster, R. H. Heleno, M. Nogales, B. Rumeu, K. Trøjelsgaard, P. Vargas & A. Traveset. Disclosing the double mutualist role of birds on Galápagos.
Plant-bird mutualism matrix organized according to its nestedness structure, Galápagos. Species colour codes, see Supplementary Dataset 1. E: endemic, I: introduced, N: native. p: pollination
link, s: seed dispersal link, ps: double mutualism. Abbreviations of double mutualists refer to Fig. 2. L: linkage level, i.e. number of links to other species.
				Bird species
			No.	111	112	113	121	114	115	116	122	117	118	123	119	124	128	125	126	127	109	120	110	129
			Status	E	E	E	N	E	E	E	E	E	E	E	E	E	I	E	E	N	E	E	E	I		Number of
		Plant-bird mutualism matrix, Galápagos		Geospiza fuliginosa	Geospiza fortis	Myiarchus magnirostris	Setophaga petechia	Camarhynchus parvulus	Nesomimus parvulus	Geospiza magnirostris	Platyspiza crassirostris	Geospiza scandens	Nesomimus melanotis	Certhidea fusca	Camarhynchus pallidus	Zenaida galapagoensis	Crotophaga ani	Camarhynchus psittacula	Certhidea olivacea	Coccyzus melacoryphus	Geospiza difficilis	Geospiza conirostris	Nesomimus macdonaldii	Bubulcus ibis		p links	s links	ps links	L total
No.	Status	Plant species		fu	fo	My		pr	pa	Gm		Gs	Mn		pl							Gc
62	I	Psidium guajava	Ps	p	p	p	p	p	p	p	p	p	ps	p	p				p	p						13	0	1	14
63	N	Bursera graveolens	Bu	p	ps	ps	p	p	ps	ps	p	p			s	p		p			p	p				9	1	4	14
64	N	Maytenus octogona	Ma	ps	p	p	p	p	p	p	p	p	s			p		p			p					11	1	1	13
1	E	Opuntia galapageia		p	p	p	p	p	p	p	p	p				p		p			p					12	0	0	12
2	I	Impatiens balsamina		p	p	p	p	p	p	p	p	p	p	p	p											12	0	0	12
3	N	Galactia striata		p	p	p	p	p		p	p	p	p	p	p					p						12	0	0	12
65	E	Miconia robinsoniana	Mi	ps	s	s	s	s			s		s	s	s		s	s	s							0	11	1	12
75	N	Passiflora suberosa		p	p	p	p	p	p	p	p	p				p	s	p								11	1	0	12
4	N	Nolana galapagensis		p	p	p	p	p		p	p	p			p				p	p						11	0	0	11
5	E	Croton scouleri		p	p	p	p	p	p	p		p				p		p			p					11	0	0	11
6	N	Chamaesyce recurva		p	p	p	p	p		p	p			p	p					p						10	0	0	10
7	N	Rhynchosia minima		p	p	p	p	p	p	p	p			p					p							10	0	0	10
66	E	Opuntia echios	Oe	ps	ps	p	p	p	ps	p	p	ps				s										5	1	4	10
67	I	Rubus niveus	Ru	ps	ps	ps	p	ps		s			ps	p	ps		s									2	2	6	10
68	N	Tournefortia psilostachya	Ts	s	ps	s	s		s		s		s				s			s						0	8	1	9
8	N	Alternanthera echinocephala		p	p	p	p	p	p	p	p															8	0	0	8
9	E	Pernettya howellii		p	p	p	p	p	p	p	p															8	0	0	8
10	I	Polyscias guilfoylei		p	p	p	p	p					p	p	p											8	0	0	8
11	I	Syzygium jambos		p	p	p	p	p		p				p	p											8	0	0	8
69	E	Opuntia helleri	Oh	p	p	p	p	p				p			p							ps				7	0	1	8
70	N	Mentzelia aspera	Me	ps	p	p	p	p		ps		p			p											6	0	2	8
76	E	Cardiospermum galapageium		p	p		p	p	s			p		p					p							7	1	0	8
12	N	Passiflora colinvauxii		p	p	p	p	p	p		p															7	0	0	7
13	N	Plumbago zeylanica		p	p	p		p			p		p	p												7	0	0	7
14	N	Hippomane mancinella		p	p	p	p	p		p	p															7	0	0	7
71	E	Chamaesyce amplexiaculis	Ch	p	ps	p	p			p						p		p								6	0	1	7
72	E	Tournefortia pubescens	Tp	p	p	ps	p		s				s				s									3	3	1	7
77	E	Cordia leucophlyctis		p	p		p		s		p	p				s										5	2	0	7
15	I	Ceiba pentandra		p		p	p	p					p	p												6	0	0	6
16	N	Eragrostis ciliaris		p	p	p	p			p	p															6	0	0	6
17	E	Acacia rorudiana		p	p	p		p		p		p														6	0	0	6
18	E	Scalesia affinis		p	p	p	p	p						p												6	0	0	6
82	I	Solanum lycopersicum		s	s			s	s		s							s								0	6	0	6
19	E	Galvezia leucantha		p	p	p	p			p																5	0	0	5
20	N	Jasminocereus thouarsii		p	p	p	p		p																	5	0	0	5
21	E	Opuntia megasperma		p	p			p							p								p			5	0	0	5
22	E	Psidium galapageium		p	p	p		p						p												5	0	0	5
73	E	Lantana peduncularis	La	p		p		p	ps					p												4	0	1	5
78	I	Passiflora foetida		p	p			p			p		s													4	1	0	5
83	I	Paspalum conjugatum		s			s	s						s			s									0	5	0	5
84	N	Polygonum opelousanum		s	s					s		s				s										0	5	0	5
85	E	Scutia spicata		s		s			s			s	s													0	5	0	5
86	I	Solanum americanum		s	s	s		s									s									0	5	0	5
87	I	Talinum paniculatum		s	s		s			s								s								0	5	0	5
23	E	Alternanthera filifolia		p					p		p	p														4	0	0	4
24	N	Chamaesyce punctulata		p	p				p	p																4	0	0	4
25	I	Cleome viscosa		p	p			p		p																4	0	0	4
26	E	Linum cratericola			p	p		p				p														4	0	0	4
27	N	Mollugo flavescens		p	p	p			p																	4	0	0	4
28	N	Rorippa nana		p	p		p	p																		4	0	0	4
29	N	Waltheria ovata		p		p		p	p																	4	0	0	4
79	N	Cryptocarpus pyriformis			p	p	p			s																3	1	0	4
80	N	Chiococca alba			p		p		s				s													2	2	0	4
88	I	Portulaca oleracea		s	s								s			s										0	4	0	4
89	N	Zanthoxylum fagara				s			s				s				s									0	4	0	4
30	N	Calandrinia galapagosa		p	p	p																				3	0	0	3
31	N	Gossypium darwinii		p	p		p																			3	0	0	3
32	I	Sarcostemma angustissimum		p		p	p																			3	0	0	3
33	E	Scalesia incisa		p		p	p																			3	0	0	3
74	I	Sesuvium portulacastrum	Se	ps	p	p																				2	0	1	3
81	N	Vallesia glabra		p		s							s													1	2	0	3
90	N	Desmodium procumbens		s	s					s																0	3	0	3
91	N	Kyllinga brevifolia		s	s			s																		0	3	0	3
92	I	Lantana camara				s							s				s									0	3	0	3
93	I	Momordica charantia			s	s			s																	0	3	0	3
34	I	Casuarina equisetifolia			p	p																				2	0	0	2
35	I	Luffa cylindrica		p		p																				2	0	0	2
36	N	Senna septemtrionalis		p			p																			2	0	0	2
94	I	Adenostemma platyphyllum		s											s											0	2	0	2
95	N	Cordia lutea							s	s																0	2	0	2
96	N	Eriochloa pacifica		s																				s		0	2	0	2
97	N	Fimbristylis dichotoma		s			s																			0	2	0	2
37	I	Amaranthus viridis					p																			1	0	0	1
38	I	Tamarindus indicus		p																						1	0	0	1
39	I	Aristolochia odoratissima									p															1	0	0	1
40	N	Bastardia viscosa		p																						1	0	0	1
41	I	Brassica oleracea				p																				1	0	0	1
42	I	Carica heilbornii						p																		1	0	0	1
43	I	Cassia grandis							p																	1	0	0	1
44	N	Cressa truxillensis		p																						1	0	0	1
45	I	Dalechampia scandens			p																					1	0	0	1
46	I	Dianthus caryophyllus		p																						1	0	0	1
47	N	Evolvulus convolvuloides		p																						1	0	0	1
48	N	Heliotropium angiospermum			p																					1	0	0	1
49	N	Hippobroma longiflora				p																				1	0	0	1
50	I	Hylocereus polyrhizus		p																						1	0	0	1
51	I	Hypericum thesiifolium						p																		1	0	0	1
52	E	Iochroma ellipticum		p																						1	0	0	1
53	N	Passiflora ligularis		p																						1	0	0	1
54	N	Pectis linifolia			p																					1	0	0	1
55	I	Pectis subsquarrosa				p																				1	0	0	1
56	I	Tiquilia darwinii						p																		1	0	0	1
57	E	Ipomoea linearifolia			p																					1	0	0	1
58	N	Blainvillea dichotoma								p																1	0	0	1
59	N	Clerodendrum molle		p																						1	0	0	1
60	N	Physalis pubescens					p																			1	0	0	1
61	I	Prosopis juliflora		p																						1	0	0	1
98	E	Castela galapageia							s																	0	1	0	1
99	N	Laportea aestuans				s																				0	1	0	1
100	N	Ludwigia leptocarpa		s																						0	1	0	1
101	N	Merremia aegyptica														s										0	1	0	1
102	I	Pennisetum purpureum					s																			0	1	0	1
103	N	Capraria biflora		s																						0	1	0	1
104	E	Scalesia pedunculata																	s							0	1	0	1
105	N	Sida spinosa		s																						0	1	0	1
106	I	Tephrosia cinerea						s																		0	1	0	1
107	E	Tournefortia rufo-sericea							s																	0	1	0	1
108	I	Capsicum frutescens															s									0	1	0	1
																										347	107	25	479
Number of		p links		55	45	42	39	36	16	22	21	16	5	14	10	6	0	6	4	4	4	1	1	0	347
		s links		16	9	9	6	6	12	6	3	2	11	2	3	5	10	3	2	1	0	0	0	1	107
		ps links		6	5	3	0	1	3	2	0	1	2	0	1	0	0	0	0	0	0	1	0	0	25
		L total		77	59	54	45	43	31	30	24	19	18	16	14	11	10	9	6	5	4	2	1	1	479
